# Supplementary material for: TiO2 Catalyzed Dihydroxyacetone (DHA) Conversion in Water: Evidence That This Model Reaction Probes Basicity in Addition to Acidity
Source: Molecules. 2022 Nov 24;27(23):8172. doi: 10.3390/molecules27238172 (PMC9736615; doi:10.3390/molecules27238172)
Supplement: Supplementary file 1 [file molecules-27-08172-s001.zip]

Archive with 1 entries (1 files):
- molecules-2031324-supplementary.pdf
